# Supplementary material for: Machine Learning-Based Predictive Model for Tensile and Flexural Strength of 3D-Printed Concrete
Source: Materials (Basel). 2023 Jun 2;16(11):4149. doi: 10.3390/ma16114149 (PMC10254869; doi:10.3390/ma16114149)
Supplement: Supplementary file 1 [file materials-16-04149-s001.zip]

Archive with 1 entries (1 files):
- materials-2353812-supplementary.pdf
